# Supplementary material for: Bacteria, Fungi, and Protists Exhibit Distinct Responses to Managed Vegetation Restoration in the Karst Region
Source: Microorganisms. 2024 May 26;12(6):1074. doi: 10.3390/microorganisms12061074 (PMC11205577; doi:10.3390/microorganisms12061074)
Supplement: Supplementary file 1 [file microorganisms-12-01074-s001.zip]

Archive with 1 entries (1 files):
- microorganisms-2999229-supplementary.pdf
